# Supplementary material for: Impact of Nutritional Status on Neutrophil-to-Lymphocyte Ratio as a Predictor of Efficacy and Adverse Events of Immune Check-Point Inhibitors
Source: Cancers (Basel). 2024 May 9;16(10):1811. doi: 10.3390/cancers16101811 (PMC11120021; doi:10.3390/cancers16101811)
Supplement: Supplementary file 1 [file cancers-16-01811-s001.zip]

Archive with 1 entries (1 files):
- cancers-2968112-supplementary.pdf
